# Supplementary material for: Architecting an enterprise financial management model: leveraging multi-head attention mechanism-transformer for user information transformation
Source: PeerJ Comput Sci. 2024 Mar 15;10:e1928. doi: 10.7717/peerj-cs.1928 (PMC11636730; doi:10.7717/peerj-cs.1928)
Supplement: Supplemental Information 2 [file peerj-cs-10-1928-s002.txt]

https://zenodo.org/records/10013148
